# Supplementary material for: Snakebite envenomation and community responses in an Amazonian floodplain: Public health and ethnobiological perspectives
Source: PLOS Glob Public Health. 2026 Apr 15;6(4):e0006310. doi: 10.1371/journal.pgph.0006310 (PMC13082696; doi:10.1371/journal.pgph.0006310)
Supplement: S1 Data — (XLSX) [file pgph.0006310.s003.xlsx]

## Sheet: Planilha1
	INTERVIEWEE	CÓDIGO	01	02		03	04	05	06	07	08	09	10	11	12	13	14	15	16	17	18	19	20	21	22	23	24	25	26	27	28	29	30	31	32	33	34	35	36	37	38	39
	DATE	DIA / MÊS / ANO	2024-05-17	2024-05-17		2024-05-17	2024-05-17	2024-05-17	2024-05-17	2024-05-18	2024-05-18	2024-05-18	2024-05-18	2024-05-18	2024-05-19	2024-05-19	2024-05-19	2024-05-19	2024-05-19	2024-05-19			2024-05-19	2024-05-19	2024-05-19	2024-05-19	2024-05-19	2024-05-18	2024-05-18	2024-05-18	2024-05-18	2024-05-18	2024-05-18	2024-05-18	2024-05-17	2024-05-17	2024-05-17	2024-05-17	2024-05-17	2024-05-17	2024-05-17
SOCIODEMOGRAPHIC PROFILE	GENDER	M	1						1		1	1	1		1	1	1	1	1	1	1	1	1	1		1			1	1	1				1	1	1	1	1	1	1	1
		F		1		1	1	1		1				1											1		1	1				1	1	1
	AGE	Years	66	21		39	51	24	33	18	20	31	83	54	25	18	38	62	44	44	37	60	40	51	40	25	58	82	43	48	78	70	38	70	27	41	56	27	44	40	25	33
	EDUCATION	Illiterate																										1			1													2
		Incomplete primary education	1	1		1	1						1						1			1										1		1		1	1			1	1	1		14		39
		Complete Fundamental Education										1			1														1				1						1					5
		Incomplete high school education												1				1																	1									3
		Complete high school						1		1	1					1	1			1	1		1			1	1			1								1						12
		Incomplete higher education																																										0
		Complete Higher Education							1															1	1																			3
	LENGTH OF RESIDENCE IN THE COMMUNITY	Less than 10 years																																										0
		More than 10 years	1	1		1	1	1	1	1	1	1	1	1	1	1	1	1	1	1	1	1	1	1	1	1	1	1	1	1	1	1	1	1	1	1	1	1	1	1	1	1		39
	Q1	Agriculture										1						1																										2
		Fishing	1			1					1			1	1	1	1		1	1		1	1			1					1		1		1	1	1			1	1	1		20
		Domestic services		1			1	1		1															1							1		1										7
		Student																																				1						1		75
		Retiree											1																															4
		Vigilant																			1																							1
		Navigator																												1														1
		Teacher							1															1			1
	Q2	Evangelical	1	1			1	1				1			1																				1					1	1	1		10
		No religion																																										9
		Catholic				1			1	1	1		1	1		1	1	1	1	1			1	1		1	1			1	1	1		1		1								20
ETHNOTAXONOMY	Q3	No																1	1				1							1			1			1								6
		Yes, were stung/ know someone who was	1	1		1	1	1	1	1	1	1	1	1	1	1	1			1	1	1		1	1	1	1	1	1		1	1		1	1		1	1	1	1	1	1		33
		Surucucu	1			1	1	1		1	1			1	1	1	1					1		1	1	1		1			1	1		1	1		1	1				1		22
		Jararaca													1																													1
		Unidentified		1					1										1		1		1										1			1				1				8
		Surucucu Pico de Jaca																		1																								1
		Comboia																																					1					1
THERAPEUTIC INTINERARIES AND MANAGMENT	Q4	Washing the wound with water																									1												1					2
		Hospital care	1							1				1	1		1					1		1	1						1	1		1	1							1		13
		Snake parts placed on the wound					1																																					1
		Traditional antidote				1		1			1												1										1			1	1							7
		Dolphin fat																								1	1					1						1	1					5
		Kerosene ingestion															1			1																								2
		Did not answer										1	1					1	1				1						1	1			1								1			9
	Q5	There were no sequels		1			1	1	1	1												1										1			1	1								9
		Did not answer										1	1					1	1				1						1	1			1			1					1			10
		Pain	1	1										1	1						1		1		1	1					1											1		10
		Atrophy of lower limbs (legs and foot)														1																						1						2
		Impaired vision					1													1																	1							3
		Weakened legs				1				1																																		2
		Stroke (Cerebrovascular Accident - CVA)																									1																	1
		Death																																1										1
		Softening of nails and teeth																																					1					1
PREVENTION AND INFORMATION	Q6	They didn't know any method of protection								1	1						1			1	1	1			1	1					1													9
		Cleaning the exterior areas of the residence		1										1		1																												3
		Boots and lanterns	1			1	1	1	1						1			1	1				1	1			1	1	1	1		1	1	1		1	1	1	1		1	1		23
		Be careful where you go									1	1	1		1																													4
	Q7	Health agent					1													1	1													1			1							5
		Parents		1		1		1	1	1	1	1	1	1	1		1	1	1				1	1		1	1		1	1			1		1	1		1	1	1	1			26
		School														1																										1		2
		Community members																				1			1			1																3
		Unanswered	1																												1	1												3
